# Supplementary material for: Multi-Omics and Experimental Validation Identify GPX7 and Glutathione-Associated Oxidative Stress as Potential Biomarkers in Ischemic Stroke
Source: Antioxidants (Basel). 2025 May 30;14(6):665. doi: 10.3390/antiox14060665 (PMC12189666; doi:10.3390/antiox14060665)
Supplement: Supplementary file 1 [file antioxidants-14-00665-s001.zip]

Archive with 1 entries (1 files):
- antioxidants-3640153-supplementary.pdf
